# Supplementary material for: Texture and Flexural Fatigue Resistance Governed by Surface-Dependent Deformation and Recrystallization in the Copper Foils
Source: Nanomaterials (Basel). 2025 Dec 20;16(1):11. doi: 10.3390/nano16010011 (PMC12787428; doi:10.3390/nano16010011)
Supplement: Supplementary file 1 [file nanomaterials-16-00011-s001.zip]

Archive with 1 entries (1 files):
- nanomaterials-4013698-supplementary.pdf
